# Supplementary material for: Changes in Lipids in Granulomatosis with Polyangiitis Relates to Glucocorticoids and History of Hypertension
Source: Metabolites. 2023 Oct 6;13(10):1053. doi: 10.3390/metabo13101053 (PMC10608943; doi:10.3390/metabo13101053)
Supplement: Supplementary file 1 [file metabolites-13-01053-s001.zip]

Archive with 1 entries (1 files):
- metabolites-2599326-supplementary.pdf
